# Supplementary material for: Genome-Wide Search for Eliminylating Domains Reveals Novel Function for BLES03-Like Proteins
Source: Genome Biol Evol. 2014 Jul 24;6(8):2017–33. doi: 10.1093/gbe/evu161 (PMC4159009; doi:10.1093/gbe/evu161)
Supplement: Supplementary Data [file supp_evu161_suppl_data.zip]

Archive with 5 entries (5 files):
- Additional File 4 Plyase.phb
- Additional File 5 VenL.phb
- Additional file 1.xls
- Additional File 2.doc
- Additional File 3 BLES03.phb
