# Supplementary material for: Genome-Wide Search for Eliminylating Domains Reveals Novel Function for BLES03-Like Proteins
Source: Genome Biol Evol. 2014 Jul 24;6(8):2017–33. doi: 10.1093/gbe/evu161 (PMC4159009; doi:10.1093/gbe/evu161)
Supplement: Supplementary Data [file supp_evu161_suppl_data.zip › Additional File 4 Plyase.phb]

(
(
(
(
(
(
(
(
(
(
(
(
(
(
(
87300184:0.00166,
31983551:-0.00166)
:0.00272[234],
(
(
(
(
122537323:-0.00034,
323181260:0.00034)
:0.00321[299],
82524680:-0.00112)
:0.00205[117],
13448952:0.00109)
:0.00192[166],
(
74314846:0.00058,
82524419:0.00361)
:0.00274[554])
:0.00164[336])
:0.00690[808],
257097321:-0.00380)
:0.20110[1000],
(
(
(
269139104:0.00216,
387867720:-0.00216)
:0.06590[1000],
238919844:0.08433)
:0.06816[1000],
(
167574843:0.19311,
(
400191130:0.30831,
(
(
(
(
254472841:0.00093,
374333479:0.00093)
:0.39759[1000],
269105074:0.28980)
:0.05282[983],
254470278:0.26883)
:0.02099[850],
(
(
(
28868126:-0.00179,
331018808:0.00179)
:0.12037[1000],
(
(
(
(
213970205:-0.00250,
302059996:0.00250)
:0.01618[998],
330872548:0.01791)
:0.03784[999],
330966340:-0.00300)
:0.04682[988],
237802017:0.11339)
:0.00954[590])
:0.08356[1000],
(
(
(
257483981:-0.02170,
289675011:0.02170)
:0.02979[950],
330987688:-0.02718)
:0.02646[816],
330971859:0.01458)
:0.12035[1000])
:0.13423[1000])
:0.04274[967])
:0.03736[992])
:0.03234[939])
:0.00611[518])
:0.02472[830],
(
34496763:0.00801,
215261157:-0.00801)
:0.09533[1000])
:0.02612[618],
293416329:0.15458)
:0.06737[976],
(
139484:0.08825,
(
(
395988720:-0.23303,
(
(
(
257483980:-0.00222,
330954302:0.00222)
:0.00882[747],
330977443:0.01089)
:0.09988[922],
330971860:0.03870)
:0.15881[996])
:0.31386[1000],
240282403:-0.09744)
:0.07420[955])
:0.01581[797])
:0.01319[516],
395988689:-0.00781)
:0.00078[82],
(
162329949:0.00017,
163311010:0.00398)
:0.02847[1000])
:0.00383[191],
(
12084936:0.00028,
375117382:0.00387)
:0.01025[912])
:0.00144[163],
(
(
375126256:0.00683,
378829530:0.00327)
:0.00534[656],
(
(
(
378829445:-0.00071,
161503408:0.01393)
:0.00181[299],
386730725:0.00148)
:0.00073[131],
198241705:-0.00312)
:0.00164[99])
:0.00044[95])
:0.00057[169],
396069785:0.00373)
:0.00039[229],
17233490:0.00000)
:0.00000[136],
224504239:0.00000)
:0.00000[170],
154442:0.00414,
162329999:0.00416);
