# Supplementary material for: Genome-Wide Search for Eliminylating Domains Reveals Novel Function for BLES03-Like Proteins
Source: Genome Biol Evol. 2014 Jul 24;6(8):2017–33. doi: 10.1093/gbe/evu161 (PMC4159009; doi:10.1093/gbe/evu161)
Supplement: Supplementary Data [file supp_evu161_suppl_data.zip › Additional File 5 VenL.phb]

(
(
(
(
(
(
(
(
(
(
(
(
(
(
254390188:0.10851,
326681499:0.11139)
:0.04028[929],
294633265:0.12875)
:0.09411[1000],
134100560:0.25352)
:0.01574[700],
378813714:0.26136)
:0.01095[494],
(
29899142:0.25512,
386849481:0.25317)
:0.02658[673])
:0.01285[604],
357389337:0.32549)
:0.05246[992],
(
(
269124645:0.26988,
134101146:0.26736)
:0.02154[686],
(
(
(
(
182433945:0.00308,
326774482:0.00241)
:0.04536[1000],
397711611:0.04901)
:0.18479[1000],
357388021:0.23337)
:0.04303[932],
(
291298127:0.27301,
256391692:0.29221)
:0.00775[454])
:0.01625[630])
:0.06342[995])
:0.01366[441],
(
270157112:0.35013,
302036292:0.37975)
:0.00773[160])
:0.00151[79],
(
(
(
(
(
371992603:0.00000,
373958452:0.00000)
:0.37173[1000],
256421574:0.38200)
:0.02741[686],
(
371988084:0.38369,
371988713:0.42276)
:0.00692[345])
:0.02991[551],
(
339758469:0.45384,
339758447:0.42774)
:0.02357[415])
:0.00378[197],
(
(
240142580:0.02736,
373567700:-0.00514)
:0.39486[1000],
146306075:0.37350)
:0.02097[329])
:0.01760[218])
:0.01278[202],
(
(
(
(
(
(
(
(
(
(
(
379595196:0.00000,
(
379567105:0.00000,
(
15900931:0.00000,
353821602:0.00000)
:0.00000[533])
:0.00000[509])
:0.01321[1000],
237822297:-0.01321)
:0.00707[576],
353809730:-0.00382)
:0.00209[431],
379531411:0.00266)
:0.00115[442],
237650095:-0.00433)
:0.00292[737],
149004577:-0.00292)
:0.06139[988],
(
395575842:0.01983,
395893068:-0.01983)
:0.06792[969])
:0.18007[998],
(
294616394:0.26500,
251781638:0.25433)
:0.02366[730])
:0.03323[918],
293381020:0.32784)
:0.02622[920],
(
(
(
(
309808481:0.00000,
(
325912499:0.00000,
(
259500876:0.00000,
(
315654043:0.00000,
312874054:0.00000)
:0.00000[377])
:0.00000[368])
:0.00000[362])
:0.00700[763],
309805799:-0.00700)
:0.14321[984],
238854525:0.15155)
:0.04734[957],
(
(
116513485:0.00016,
325684787:0.00549)
:0.00073[404],
(
385815085:-0.00102,
354688370:0.00102)
:0.00279[700])
:0.19638[1000])
:0.13899[984])
:0.01762[805],
257784222:0.34332)
:0.04454[922])
:0.00872[87],
(
(
(
(
(
(
(
(
(
(
(
298503352:0.02694,
(
(
(
182684564:0.00000,
15901452:0.00000)
:0.00171[539],
149013292:0.00400)
:0.00463[451],
(
(
225859367:0.00277,
225857234:0.00295)
:0.00141[239],
387757847:0.00430)
:0.00108[223])
:0.00424[355])
:0.00215[235],
148986246:0.00033)
:0.02862[564],
(
149006676:-0.00566,
379551666:0.01296)
:0.00900[344])
:0.01837[152],
(
(
(
(
353783315:0.01365,
148986247:-0.00066)
:0.00580[435],
307127822:-0.01229)
:0.04479[302],
395887862:-0.01740)
:0.01376[153],
353853581:-0.00349)
:0.00727[53])
:0.02569[84],
(
225861443:-0.00945,
379631477:0.00945)
:0.07028[40])
:0.06311[41],
(
(
395886446:-0.02423,
386317021:0.02423)
:0.08389[695],
353822047:-0.00434)
:0.08224[543])
:0.07079[32],
(
332200168:-0.01753,
395241132:0.01753)
:0.20447[381])
:0.07631[186],
(
333772375:0.02659,
378835695:-0.02659)
:0.28398[615])
:0.03478[259],
(
(
(
353813843:0.00245,
168486073:-0.00245)
:0.00123[502],
395577995:-0.00123)
:0.25319[1000],
307704146:0.25704)
:0.08102[913])
:0.03806[264],
(
256851296:0.27943,
338761966:0.27433)
:0.10472[1000])
:0.01910[170],
(
(
(
(
(
(
(
240047373:0.26703,
385334834:0.28002)
:0.06356[967],
(
(
(
(
385816535:-0.01339,
354689002:0.01339)
:0.00672[482],
104774737:-0.00672)
:0.17626[998],
(
(
325684975:0.00000,
300812499:0.00000)
:0.04367[971],
395241863:-0.04367)
:0.16426[638])
:0.15379[626],
(
(
(
(
(
(
(
325684789:0.00000,
354690174:0.00000)
:0.00061[999],
313123029:-0.00062)
:0.00079[997],
116513453:-0.00079)
:0.00040[508],
104773466:-0.00040)
:0.01502[1000],
354691602:-0.00252)
:0.23168[1000],
(
336054618:0.17768,
315039224:0.17275)
:0.07129[968])
:0.02174[499],
238855475:0.29030)
:0.03091[660])
:0.03559[507])
:0.00500[161],
(
(
322516925:0.01898,
345525985:0.01632)
:0.22641[1000],
(
354687039:0.00000,
(
386345674:0.00000,
(
55821916:0.00000,
(
55823834:0.00000,
116628610:0.00000)
:0.00000[488])
:0.00000[484])
:0.00000[472])
:0.24701[1000])
:0.07670[999])
:0.00779[88],
(
(
(
(
(
375286625:0.00000,
229141359:0.00000)
:0.00000[488],
222098094:0.00000)
:0.00047[1000],
217962111:-0.00047)
:0.00024[504],
401096385:-0.00024)
:0.29651[1000],
(
(
55820281:0.00000,
47078474:0.00000)
:0.02811[999],
354692892:0.00949)
:0.29075[1000])
:0.03640[817])
:0.00885[69],
(
(
(
260101866:0.00000,
328463895:0.00000)
:0.07175[1000],
398400380:0.06601)
:0.15191[1000],
295426195:0.20335)
:0.13635[1000])
:0.00852[64],
(
(
(
(
(
(
383343152:0.15140,
332364865:0.16537)
:0.06775[1000],
(
322377292:0.00941,
383938898:0.00982)
:0.22258[1000])
:0.01365[647],
(
392429535:0.17576,
338846118:0.17596)
:0.06102[992])
:0.06031[992],
(
(
385839579:0.00482,
116513183:0.00916)
:0.08410[1000],
10957179:0.09772)
:0.19689[1000])
:0.03678[830],
375091347:0.33287)
:0.00649[188],
319892206:0.32181)
:0.00952[94])
:0.00661[107],
377810347:0.36989)
:0.00950[90])
:0.00476[24])
:0.00194[10],
(
(
26553675:0.31410,
385825546:0.34692)
:0.01158[463],
(
336055446:0.31649,
116334440:0.30574)
:0.06255[984])
:0.02331[515])
:0.01310[37],
213691376:0.33207)
:0.00830[7],
(
(
(
(
(
(
(
(
(
(
(
(
(
(
(
(
284034364:0.11732,
284030408:0.12148)
:0.03432[991],
271967694:0.16142)
:0.02750[910],
302525988:0.18081)
:0.05885[995],
(
(
(
(
330468499:0.06058,
386693011:0.06318)
:0.01859[809],
238059472:0.08359)
:0.13124[1000],
(
(
(
(
(
302556039:0.04248,
383644360:0.03771)
:0.04633[998],
(
395772385:0.08266,
297204316:0.08482)
:0.00315[286])
:0.01160[443],
(
29834045:0.08831,
290955432:0.09652)
:0.00975[431])
:0.04496[998],
357399017:0.14139)
:0.06134[1000],
269127812:0.19100)
:0.02617[827])
:0.00549[289],
(
256393380:0.18228,
291298061:0.20386)
:0.04552[944])
:0.01406[281])
:0.00847[289],
(
224028149:0.22387,
302531782:0.24279)
:0.01226[172])
:0.00439[125],
(
(
(
290954960:0.09754,
345850800:0.09341)
:0.10410[1000],
254380973:0.20297)
:0.03868[971],
357393174:0.25510)
:0.01824[563])
:0.00613[122],
(
(
(
(
134100763:0.12913,
348174749:0.12958)
:0.06247[995],
354616710:0.20817)
:0.01636[428],
256375460:0.21939)
:0.01629[232],
(
(
302526824:0.18622,
300782270:0.23169)
:0.01814[476],
302523649:0.28472)
:0.02577[345])
:0.02873[782])
:0.01050[48],
(
(
302536066:0.15371,
290959179:0.15086)
:0.04790[996],
395776903:0.21326)
:0.05956[986])
:0.00120[46],
(
(
(
(
(
328886529:0.10101,
297191942:0.10387)
:0.04235[970],
302538546:0.14658)
:0.01632[423],
(
(
(
21224977:0.00394,
289767752:0.00091)
:0.05742[1000],
302557171:0.06306)
:0.00522[525],
291441521:0.06197)
:0.09456[1000])
:0.05359[593],
(
(
(
(
(
(
(
326776816:-0.00083,
15022415:0.00083)
:0.00042[460],
182436190:-0.00042)
:0.03292[1000],
365860440:0.03406)
:0.01988[857],
(
239990517:-0.00044,
291447530:0.00044)
:0.05171[1000])
:0.11038[1000],
386381101:0.17050)
:0.01344[661],
294815784:0.17565)
:0.02569[885],
(
(
(
333028540:0.00000,
318060434:0.00000)
:0.00804[984],
302517786:0.01137)
:0.03962[1000],
295840221:0.05486)
:0.16051[1000])
:0.01534[538])
:0.01220[334],
(
291453295:0.03023,
359149999:0.02913)
:0.21062[1000])
:0.04252[599])
:0.00660[64],
(
(
(
(
297563649:0.23309,
395769869:0.24215)
:0.03239[670],
256378861:0.26979)
:0.00709[160],
271968671:0.25867)
:0.00744[81],
(
(
(
(
(
326779246:0.00000,
182438598:0.00000)
:0.04366[1000],
365862747:0.03967)
:0.06205[1000],
(
291444801:0.00000,
239987821:0.00000)
:0.10707[1000])
:0.01478[721],
(
344999801:0.05923,
357413350:0.05842)
:0.07529[1000])
:0.04121[996],
(
291449749:0.00466,
359146451:0.00515)
:0.16008[1000])
:0.11336[1000])
:0.01065[92])
:0.01088[221],
(
(
(
226309112:0.04585,
229491859:0.04111)
:0.21707[1000],
333917572:0.25837)
:0.00902[472],
381399720:0.29383)
:0.02483[575])
:0.02745[444],
(
(
(
(
(
365966183:0.00000,
379978559:0.00000)
:0.00326[920],
354605867:-0.00326)
:0.00164[440],
327334496:-0.00164)
:0.32854[1000],
148271857:0.31241)
:0.03204[658],
296137992:0.30122)
:0.00974[211])
:0.00296[59],
(
256396278:0.35882,
(
(
302533051:0.06566,
328880649:0.06353)
:0.17696[1000],
378817486:0.24433)
:0.08899[1000])
:0.00913[213])
:0.00865[15],
(
(
(
(
383936118:0.26794,
384419554:0.26236)
:0.04454[986],
386858227:0.29532)
:0.00479[247],
(
(
(
310824388:-0.00043,
115374396:0.00043)
:0.24497[1000],
310824063:0.23937)
:0.06052[994],
194365907:0.30078)
:0.02778[634])
:0.01532[197],
(
(
401205079:0.30518,
344208994:0.31921)
:0.00267[252],
(
357049382:0.00000,
257868479:0.00000)
:0.31370[1000])
:0.01479[208])
:0.01849[235])
:0.00641[3],
(
326772926:0.33528,
(
345019933:0.27614,
336326415:0.33766)
:0.02561[473])
:0.00762[62])
:0.00648[1],
(
(
295395190:0.29527,
260907411:0.32011)
:0.01852[303],
(
(
(
(
(
299538171:0.25044,
302380775:0.26212)
:0.00520[366],
(
(
(
402562126:0.00817,
228969283:-0.00817)
:0.15252[1000],
75758357:0.16769)
:0.09161[1000],
256821128:0.25646)
:0.01375[455])
:0.01205[428],
325690903:0.29375)
:0.02287[529],
(
(
401166831:0.25078,
314937233:0.25942)
:0.02122[799],
308172669:0.26404)
:0.04142[940])
:0.00676[144],
(
(
(
(
(
354686882:0.00214,
116513251:0.00277)
:0.00339[818],
104773280:0.00641)
:0.28764[1000],
(
(
(
(
312873873:0.00000,
309807211:0.00000)
:0.01845[1000],
309804392:-0.01845)
:0.00924[499],
309809336:-0.00925)
:0.00464[252],
309804922:-0.00464)
:0.25287[1000])
:0.01050[306],
225352278:0.31575)
:0.00983[180],
(
(
325685073:0.00566,
300812222:0.00429)
:0.27849[1000],
385824996:0.28375)
:0.02748[608])
:0.00688[77])
:0.00995[136])
:0.00653[19])
:0.00147,
(
(
(
(
(
(
(
(
(
(
(
(
(
(
(
(
(
(
(
(
(
(
(
(
(
(
(
(
(
(
(
(
(
(
(
(
15903248:0.00116,
221232016:-0.00116)
:0.00058[504],
395608846:-0.00058)
:0.00029[168],
148997605:-0.00029)
:0.00015[122],
225859112:-0.00015)
:0.00000[91],
15901198:0.00000)
:0.00000[107],
116515683:0.00000)
:0.00000[79],
148989460:0.00000)
:0.00000[60],
379608167:0.00000)
:0.00000[67],
395594572:0.00000)
:0.00000[64],
353749160:0.00000)
:0.00000[66],
332200789:0.00000)
:0.00000[75],
148993101:0.00000)
:0.00000[84],
353809907:0.00000)
:0.00000[79],
149007001:0.00000)
:0.00000[83],
395603649:0.00000)
:0.00094[341],
395900230:0.00421)
:0.00197[456],
395909026:0.00319)
:0.00160[497],
149002710:0.00360)
:0.00764[864],
353747982:-0.00978)
:0.00492[85],
332074926:-0.00492)
:0.00248[44],
379564150:-0.00248)
:0.00125[50],
353872349:-0.00125)
:0.00063[36],
379626154:-0.00063)
:0.00032[50],
353753307:-0.00032)
:0.00016[56],
111657301:-0.00016)
:0.00000[50],
307067997:0.00000)
:0.00000[49],
395867558:0.00000)
:0.00315[187],
(
(
(
353764068:0.00000,
379593665:0.00000)
:0.00000[165],
(
395575066:0.00000,
149011577:0.00000)
:0.00000[6])
:0.00000[137],
(
332201804:0.00000,
353827374:0.00000)
:0.00000[144])
:0.00321[275])
:0.00428[399],
(
148985707:0.00000,
379629398:0.00000)
:0.00846[773])
:0.00525[454],
353838507:-0.00205)
:0.00672[503],
353749372:-0.00586)
:0.00295[201],
353821775:-0.00295)
:0.00633[261],
(
353756077:0.00000,
395889176:0.00000)
:0.00334[407])
:0.00771[260],
379599982:0.01194)
:0.17105[983],
(
322412335:0.17327,
225868120:0.17936)
:0.05259[965])
:0.01622[564],
399140237:0.23725)
:0.10118[757]);
