# Supplementary material for: Genome-Wide Search for Eliminylating Domains Reveals Novel Function for BLES03-Like Proteins
Source: Genome Biol Evol. 2014 Jul 24;6(8):2017–33. doi: 10.1093/gbe/evu161 (PMC4159009; doi:10.1093/gbe/evu161)
Supplement: Supplementary Data [file supp_evu161_suppl_data.zip › Additional file 1.xls]

## Sheet: plyase_psi_blast_hits
Gene Identifier (GI) from NCBI Protein	Accesion number	Source organism	Class	Alignment Length	%Positives	E- value
17233490	NP_490528.1	Salmonella typhimurium LT2	Gammaproteobacteria	241	0.99	e-116
154442	AAA27273.1	Salmonella enterica subsp. enterica serovar Typhimurium	Gammaproteobacteria	241	0.99	e-116
375117382	ZP_09762551.1	Salmonella enterica subsp. enterica serovar Choleraesuis str. SCSA50	Gammaproteobacteria	241	0.99	e-116
12084936	NP_073229.1	Salmonella enterica subsp. enterica serovar Choleraesuis	Gammaproteobacteria	241	0.99	e-116
396069785	EJI78121.1	Salmonella enterica subsp. enterica serovar Enteritidis str. 58-6482	Gammaproteobacteria	241	0.99	e-116
17233490	2Q8Y	Salmonella typhimurium LT2	Gammaproteobacteria	241	1	e-115
161503408	YP_001570520.1	Salmonella enterica subsp. arizonae serovar str. RSK2980	Gammaproteobacteria	241	0.97	e-115
375126256	ZP_09771419.1	Salmonella enterica subsp. enterica serovar Gallinarum str. SG9	Gammaproteobacteria	241	0.98	e-115
224504239	YP_002635578.1	Salmonella enterica subsp. enterica serovar Paratyphi C strain RKS4594	Gammaproteobacteria	241	0.98	e-114
162329949	2P1W	Salmonella	Gammaproteobacteria	240	0.96	e-110
163311010	2Z8O	Salmonella enterica subsp. enterica serovar Typhimurium	Gammaproteobacteria	240	0.96	e-110
34496763	NP_900978.1	Chromobacterium violaceum ATCC 12472	Betaproteobacteria	241	0.87	e-108
378829445	AFC60938.1	Salmonella enterica subsp. enterica serovar Enteritidis	Gammaproteobacteria	227	0.99	e-108
31983551	NP_858143.1	Shigella flexneri 2a str. 301	Gammaproteobacteria	241	0.74	e-103
13448952	NP_085168.1	Shigella flexneri 5a str. M90T	Gammaproteobacteria	241	0.74	e-103
82524680	YP_406241.1	Shigella boydii Sb227	Gammaproteobacteria	241	0.74	e-103
74314846	YP_313264.1	Shigella sonnei Ss046	Gammaproteobacteria	241	0.74	e-103
82524419	YP_406014.1	Shigella dysenteriae Sd197	Gammaproteobacteria	241	0.74	e-102
139484	P24398.2	Salmonella enterica subsp. enterica serovar Typhimurium	Gammaproteobacteria	219	0.95	e-102
323181260	EFZ66760.1	Escherichia coli OK1357	Gammaproteobacteria	241	0.73	e-102
293416329	ZP_06658968.1	Escherichia coli B185	Gammaproteobacteria	244	0.84	e-101
215261157	3BO6	Chromobacterium violaceum	Betaproteobacteria	219	0.89	e-100
386730725	YP_006203701.1	Salmonella enterica subsp. enterica serovar Typhimurium str. SL1344	Gammaproteobacteria	202	0.99	2e-98
257097321	3I0U	Shigella Flexneri	Gammaproteobacteria	219	0.76	6e-96
198241705	YP_002213869.1	Salmonella enterica subsp. enterica serovar Dublin str. CT_02021853	Gammaproteobacteria	195	0.99	9e-96
378829530	AFC61022.1	Salmonella enterica subsp. enterica serovar Pullorum	Gammaproteobacteria	198	0.98	2e-95
269139104	YP_003295805.1	Edwardsiella tarda EIB202	Gammaproteobacteria	216	0.83	1e-93
387867720	YP_005699189.1	Edwardsiella tarda FL6-60	Gammaproteobacteria	213	0.84	7e-93
238919844	YP_002933359.1	Edwardsiella ictaluri 93-146	Gammaproteobacteria	213	0.81	4e-91
167574843	ZP_02367717.1	Burkholderia oklahomensis C6786	Betaproteobacteria	218	0.73	1e-89
400191130	EJO24281.1	Morganella morganii subsp. morganii KT	Gammaproteobacteria	240	0.62	2e-89
289675011	ZP_06495901.1	Pseudomonas syringae pv. syringae FF5	Gammaproteobacteria	246	0.52	4e-89
330954302	EGH54562.1	Pseudomonas syringae Cit 7	Gammaproteobacteria	249	0.53	7e-89
330872548	EGH06697.1	Pseudomonas syringae pv. morsprunorum str. M302280	Gammaproteobacteria	249	0.52	3e-88
302059996	ZP_07251537.1	Pseudomonas syringae pv. tomato K40	Gammaproteobacteria	249	0.53	3e-87
330977443	EGH77389.1	Pseudomonas syringae pv. aptata str. DSM 50252	Gammaproteobacteria	246	0.52	2e-86
237802017	ZP_04590478.1	Pseudomonas syringae pv. oryzae str. 1_6	Gammaproteobacteria	246	0.52	3e-84
213970205	ZP_03398336.1	Pseudomonas syringae pv. tomato T1	Gammaproteobacteria	243	0.51	4e-84
331018808	EGH98864.1	Pseudomonas syringae pv. lachrymans str. M302278	Gammaproteobacteria	246	0.52	1e-83
254470278	ZP_05083682.1	Pseudovibrio sp. JE062	Alphaproteobacteria	247	0.61	7e-83
240282403	ACS54269.1	Salmonella enterica subsp. enterica serovar Typhimurium	Gammaproteobacteria	171	0.98	6e-82
28868126	NP_790745.1	Pseudomonas syringae pv. tomato str. DC3000	Gammaproteobacteria	240	0.51	1e-79
330966340	EGH66600.1	Pseudomonas syringae pv. actinidiae str. M302091	Gammaproteobacteria	185	0.58	6e-73
395988689	EJH97841.1	Salmonella enterica subsp. enterica serovar Enteritidis str. 622731-39	Gammaproteobacteria	149	0.99	1e-72
269105074	ZP_06157769.1	Photobacterium damselae subsp. damselae CIP 102761	Gammaproteobacteria	237	0.56	2e-72
87300184	ABD37271.1	Shigella flexneri	Gammaproteobacteria	171	0.74	2e-70
122537323	Q2ET08.1	Shigella dysenteriae	Gammaproteobacteria	171	0.74	5e-70
330987688	EGH85791.1	Pseudomonas syringae pv. lachrymans str. M301315	Gammaproteobacteria	166	0.61	2e-68
374333479	YP_005086607.1	Pseudovibrio sp. FO-BEG1	Alphaproteobacteria	271	0.4	7e-48
254472841	ZP_05086240.1	Pseudovibrio sp. JE062	Alphaproteobacteria	271	0.4	8e-48
330971859	EGH71925.1	Pseudomonas syringae pv. aceris str. M302273	Gammaproteobacteria	126	0.61	7e-47
257483981	ZP_05638022.1	Pseudomonas syringae pv. tabaci str. ATCC 11528	Gammaproteobacteria	106	0.58	2e-38
257483980	ZP_05638021.1	Pseudomonas syringae pv. tabaci str. ATCC 11528	Gammaproteobacteria	114	0.43	1e-27
395988720	EJH97868.1	Salmonella enterica subsp. enterica serovar Enteritidis str. 622731-39	Gammaproteobacteria	75	1	1e-24
330971860	EGH71926.1	Pseudomonas syringae pv. aceris str. M302273	Gammaproteobacteria	40	0.6	1e-09

## Sheet: bles03_final_psi_blast_class
Gene Identifier (GI) from NCBI Protein	Accesion number	Source organism	Class	Alignment Length	%Positives	E- value
325511329	Q9H3H3.2	Homo Sapiens	Chordata	251	1	1e-81
208431769	NP_113638.2	Homo sapiens	Chordata	251	1	1e-81
208431771	NP_001129107.1	Homo sapiens	Chordata	251	1	1e-81
12002058	AAG43171.1	Homo sapiens	Chordata	251	1	2e-81
119594877	EAW74471.1	Homo sapiens	Chordata	251	1	3e-81
119594876	EAW74470.1	Homo sapiens	Chordata	251	1	3e-81
296218808	XP_002755593.1	Callithrix jacchus	Chordata	251	0.98	3e-81
114638628	XP_001170442.1	Pan troglodytes	Chordata	251	0.99	8e-81
297688124	XP_002821541.1	Pongo abelii	Chordata	251	0.99	8e-81
297267387	XP_001112109.2	Macaca mulatta	Chordata	251	0.99	1e-80
355566298	EHH22677.1	Macaca mulatta	Chordata	251	0.99	1e-80
332250240	XP_003274260.1	Nomascus leucogenys	Chordata	251	0.98	2e-80
380796659	AFE70205.1	Macaca mulatta	Chordata	251	0.99	2e-80
13325192	AAH04414.1	Homo sapiens	Chordata	244	1	7e-79
71042486	1ZTP	Homo sapiens	Chordata	250	0.98	1e-78
301762518	XP_002916734.1	Ailuropoda melanoleuca	Chordata	251	0.97	2e-77
37699727	AAR00571.1	Mus musculus	Chordata	241	0.98	2e-77
281350615	EFB26199.1	Ailuropoda melanoleuca	Chordata	251	0.97	6e-76
348565015	XP_003468299.1	Cavia porcellus	Chordata	251	0.98	2e-75
311247266	XP_003122602.1	Sus scrofa	Chordata	251	0.98	4e-75
149573643	XP_001509206.1	Ornithorhynchus anatinus	Chordata	251	0.88	3e-74
354494732	XP_003509489.1	Cricetulus griseus	Chordata	241	0.99	1e-73
81888053	Q566Q8.1	Rattus novergicus	Chordata	241	0.99	2e-73
81879297	Q8VD62.1	Mus musculus	Chordata	241	0.98	2e-73
194218472	XP_001491046.2	Equus caballus	Chordata	241	0.98	3e-73
148701182	EDL33129.1	Mus musculus	Chordata	241	0.98	4e-73
395852411	XP_003798732.1	Otolemur garnettii	Chordata	241	0.98	1e-72
208431789	NP_598910.2	Mus musculus	Chordata	241	0.98	1e-72
221271963	A4IFA8.1	Bos taurus	Chordata	241	0.97	1e-72
291385437	XP_002709286.1	Oryctolagus cuniculus	Chordata	241	0.97	1e-72
208431797	NP_001019404.2	Rattus norvegicus	Chordata	241	0.99	1e-72
351710849	EHB13768.1	Heterocephalus glaber	Chordata	241	0.98	2e-72
359321918	XP_540844.3	Canis lupus familiaris	Chordata	241	0.97	3e-72
355731743	AES10475.1	Mustela putorius furo	Chordata	241	0.97	4e-72
208431806	NP_001098950.2	Bos taurus	Chordata	241	0.97	9e-72
355751951	EHH56071.1	Macaca fascicularis	Chordata	241	0.98	3e-71
344295532	XP_003419466.1	Loxodonta africana	Chordata	237	0.97	3e-71
55250135	AAH85586.1	Danio rerio	Chordata	246	0.67	5e-70
213514124	NP_001135017.1	Salmo salar	Chordata	252	0.7	7e-70
110645631	AAI18837.1	Xenopus (Silurana) tropicalis	Chordata	239	0.71	1e-69
395544844	XP_003774316.1	Sarcophilus harrisii	Chordata	251	0.85	1e-69
301619985	XP_002939367.1	Xenopus (Silurana) tropicalis	Chordata	239	0.71	3e-69
340007422	NP_956742.2	Danio rerio	Chordata	246	0.69	2e-68
32766517	AAH55119.1	Danio rerio	Chordata	246	0.69	2e-68
348541501	XP_003458225.1	Oreochromis niloticus	Chordata	247	0.68	8e-64
226372286	ACO51768.1	Rana catesbeiana	Chordata	216	0.71	1e-60
346975669	EGY19121.1	Verticillium dahliae VdLs.17	Dikarya	280	0.33	1e-55
340518631	EGR48871.1	Trichoderma reesei QM6a	Dikarya	285	0.34	2e-55
46123999	XP_386553.1	Gibberella zeae PH-1	Dikarya	280	0.33	8e-55
346326987	EGX96583.1	Cordyceps militaris CM01	Dikarya	289	0.34	2e-54
302404323	XP_002999999.1	Verticillium albo-atrum VaMs.102	Dikarya	280	0.32	5e-54
358394298	EHK43691.1	Trichoderma atroviride IMI 206040	Dikarya	262	0.33	5e-53
302915375	XP_003051498.1	Nectria haematococca mpVI 77-13-4	Dikarya	256	0.33	1e-52
367047417	XP_003654088.1	Thielavia terrestris NRRL 8126	Dikarya	244	0.36	4e-52
380471906	CCF47048.1	Colletotrichum higginsianum	Dikarya	275	0.32	8e-52
260829295	XP_002609597.1	Branchiostoma floridae	Chordata	232	0.61	1e-51
358385662	EHK23258.1	Trichoderma virens Gv29-8	Dikarya	285	0.33	1e-51
71000032	XP_754733.1	Aspergillus fumigatus Af293	Dikarya	262	0.34	2e-51
83766167	BAE56310.1	Aspergillus oryzae RIB40	Dikarya	263	0.33	4e-51
159127741	EDP52856.1	Aspergillus fumigatus A1163	Dikarya	262	0.34	6e-51
238484595	XP_002373536.1	Aspergillus flavus NRRL3357	Dikarya	263	0.33	7e-51
317140632	XP_001818312.2	Aspergillus oryzae RIB40	Dikarya	263	0.33	2e-50
330915325	XP_003296984.1	Pyrenophora teres f. teres 0-1	Dikarya	287	0.3	3e-50
391873303	EIT82356.1	Aspergillus oryzae 3.042	Dikarya	263	0.34	3e-50
115384814	XP_001208954.1	Aspergillus terreus NIH2624	Dikarya	272	0.37	1e-49
291239845	XP_002739832.1	Saccoglossus kowalevskii	Hemichordata	273	0.45	1e-48
342884300	EGU84530.1	Fusarium oxysporum Fo5176	Dikarya	280	0.33	2e-48
340931847	EGS19380.1	Chaetomium thermophilum var. thermophilum DSM 1495	Dikarya	247	0.35	2e-48
119492236	XP_001263557.1	Neosartorya fischeri NRRL 181	Dikarya	258	0.33	4e-48
400601660	EJP69285.1	Beauveria bassiana ARSEF 2860	Dikarya	298	0.32	7e-47
367032314	XP_003665440.1	Myceliophthora thermophila ATCC 42464	Dikarya	235	0.37	8e-47
169613036	XP_001799935.1	Phaeosphaeria nodorum SN15	Dikarya	270	0.32	1e-46
189091806	XP_001929736.1	Podospora anserina S mat+	Dikarya	268	0.36	3e-46
367048513	XP_003654636.1	Thielavia terrestris NRRL 8126	Dikarya	223	0.35	3e-46
396473738	XP_003839406.1	Leptosphaeria maculans JN3	Dikarya	281	0.3	4e-46
322708002	EFY99579.1	Metarhizium anisopliae ARSEF 23	Dikarya	326	0.32	6e-46
170100142	XP_001881289.1	Laccaria bicolor S238N-H82	Dikarya	236	0.45	2e-45
258564168	XP_002582829.1	Uncinocarpus reesii 1704	Dikarya	251	0.34	3e-45
322697558	EFY89337.1	Metarhizium acridum CQMa 102	Dikarya	326	0.32	4e-45
239611479	EEQ88466.1	Ajellomyces dermatitidis ER-3	Dikarya	243	0.35	7e-45
291240999	XP_002740403.1	Saccoglossus kowalevskii	Hemichordata	173	0.57	9e-45
358368208	GAA84825.1	Aspergillus kawachii IFO 4308	Dikarya	281	0.32	9e-45
350633423	EHA21788.1	Aspergillus niger ATCC 1015	Dikarya	278	0.32	7e-44
261205134	XP_002627304.1	Ajellomyces dermatitidis SLH14081	Dikarya	243	0.34	1e-43
121705278	XP_001270902.1	Aspergillus clavatus NRRL 1	Dikarya	261	0.33	2e-43
170103957	XP_001883193.1	Laccaria bicolor S238N-H82	Dikarya	238	0.49	6e-43
317036531	XP_001397519.2	Aspergillus niger CBS 513.88	Dikarya	277	0.32	8e-43
67525117	XP_660620.1	Aspergillus nidulans FGSC A4	Dikarya	269	0.34	1e-42
134083062	CAL00430.1	Aspergillus niger	Dikarya	277	0.32	1e-42
259486037	CBF83560.1	Aspergillus nidulans FGSC A4	Dikarya	269	0.34	2e-42
299751371	XP_002911632.1	Coprinopsis cinerea okayama7#130	Dikarya	261	0.36	8e-42
189210968	XP_001941815.1	Pyrenophora tritici-repentis Pt-1C-BFP	Dikarya	269	0.28	8e-42
27803013	CAD60716.1	Podospora anserina	Dikarya	245	0.36	1e-41
85111498	XP_963965.1	Neurospora crassa OR74A	Dikarya	229	0.34	1e-40
116179636	XP_001219667.1	Chaetomium globosum CBS 148.51	Dikarya	225	0.34	4e-40
336372352	EGO00691.1	Serpula lacrymans var. lacrymans S7.3	Dikarya	255	0.34	4e-39
392591373	EIW80701.1	Coniophora puteana RWD-64-598 SS2	Dikarya	255	0.33	2e-38
378728905	EHY55364.1	Exophiala dermatitidis NIH/UT8656	Dikarya	330	0.32	6e-38
156042668	XP_001587891.1	Sclerotinia sclerotiorum 1980	Dikarya	250	0.34	1e-37
401888430	EJT52388.1	Trichosporon asahii var. asahii CBS 2479	Dikarya	256	0.35	1e-37
397630413	EJK69764.1	Thalassiosira oceanica	Bacillariophyta	196	0.43	2e-37
336463833	EGO52073.1	Neurospora tetrasperma FGSC 2508	Dikarya	260	0.32	2e-37
398396766	XP_003851841.1	Zymoseptoria tritici IPO323	Dikarya	228	0.32	4e-37
336275879	XP_003352693.1	Sordaria macrospora k-hell	Dikarya	262	0.3	5e-37
390597340	EIN06740.1	Punctularia strigosozonata HHB-11173 SS5	Dikarya	242	0.35	2e-36
395325085	EJF57513.1	Dichomitus squalens LYAD-421 SS1	Dikarya	253	0.35	5e-36
350295905	EGZ76882.1	Neurospora tetrasperma FGSC 2509	Dikarya	259	0.3	7e-36
170098410	XP_001880424.1	Laccaria bicolor S238N-H82	Dikarya	273	0.32	9e-36
389743849	EIM85033.1	Stereum hirsutum FP-91666 SS1	Dikarya	272	0.34	9e-36
392561315	EIW54497.1	Trametes versicolor FP-101664 SS1	Dikarya	255	0.33	1e-35
402224929	EJU04991.1	Dacryopinax sp. DJM-731 SS1	Dikarya	236	0.33	2e-35
336272874	XP_003351192.1	Sordaria macrospora k-hell	Dikarya	230	0.34	3e-35
302681883	XP_003030623.1	Schizophyllum commune H4-8	Dikarya	276	0.32	4e-35
320588428	EFX00897.1	Grosmannia clavigera kw1407	Dikarya	247	0.31	3e-33
397631183	EJK70058.1	Thalassiosira oceanica	Bacillariophyta	200	0.42	8e-33
392575041	EIW68175.1	Tremella mesenterica DSM 1558	Dikarya	197	0.32	4e-32
238599266	XP_002394833.1	Moniliophthora perniciosa FA553	Dikarya	140	0.52	2e-31
350287948	EGZ69184.1	Neurospora tetrasperma FGSC 2509	Dikarya	237	0.31	4e-31
355571464	ZP_09042716.1	Methanolinea tarda NOBI-1	Methanomicrobia	182	0.39	1e-30
296415797	XP_002837572.1	Tuber melanosporum Mel28	Dikarya	230	0.36	9e-30
402224928	EJU04990.1	Dacryopinax sp. DJM-731 SS1	Dikarya	176	0.39	9e-29
336467409	EGO55573.1	Neurospora tetrasperma FGSC 2508	Dikarya	218	0.3	3e-28
85093522	XP_959709.1	Neurospora crassa OR74A	Dikarya	218	0.29	9e-28
289581476	YP_003479942.1	Natrialba magadii ATCC 43099	Halobacteria	173	0.32	2e-27
389848361	YP_006350600.1	Haloferax mediterranei ATCC 33500	Halobacteria	175	0.33	1e-26
358055649	GAA97994.1	Mixia osmundae IAM 14324	Dikarya	241	0.31	2e-26
322367851	ZP_08042421.1	Haladaptatus paucihalophilus DX253	Halobacteria	178	0.32	2e-25
345568112	EGX51013.1	Arthrobotrys oligospora ATCC 24927	Dikarya	233	0.31	6e-25
397780625	YP_006545098.1	Methanoculleus bourgensis MS2	Methanomicrobia	106	0.42	1e-24
323530237	YP_004232389.1	Burkholderia sp. CCGE1001	Betaproteobacteria	100	0.54	1e-24
124485473	YP_001030089.1	Methanocorpusculum labreanum Z	Methanomicrobia	107	0.47	2e-24
270010483	EFA06931.1	Tribolium castaneum	Ecdysozoa	159	0.4	3e-24
219851257	YP_002465689.1	Methanosphaerula palustris E1-9c	Methanomicrobia	131	0.39	3e-24
257387035	YP_003176808.1	Halomicrobium mukohataei DSM 12286	Halobacteria	163	0.34	5e-24
126180190	YP_001048155.1	Methanoculleus marisnigri JR1	Methanomicrobia	106	0.44	7e-24
395646862	ZP_10434722.1	Methanofollis liminatans DSM 4140	Methanomicrobia	150	0.38	7e-24
383620027	ZP_09946433.1	Halobiforma lacisalsi AJ5	Halobacteria	173	0.31	9e-24
321468598	EFX79582.1	Daphnia pulex	Ecdysozoa	178	0.31	1e-07
255083496	XP_002504734.1	Micromonas sp. RCC299	Chlorophyta	198	0.35	2e-23
321468596	EFX79580.1	Daphnia pulex	Ecdysozoa	129	0.41	1e-12
88604104	YP_504282.1	Methanospirillum hungatei JF-1	Methanomicrobia	107	0.45	3e-23
353240914	CCA72760.1	Piriformospora indica DSM 11827	Dikarya	234	0.33	8e-23
222479061	YP_002565298.1	Halorubrum lacusprofundi ATCC 49239	Halobacteria	173	0.35	1e-22
154149784	YP_001403402.1	Methanoregula boonei 6A8	Methanomicrobia	144	0.34	1e-22
321468599	EFX79583.1	Daphnia pulex	Ecdysozoa	136	0.4	3e-22
307352281	YP_003893332.1	Methanoplanus petrolearius DSM 11571	Methanomicrobia	106	0.43	5e-22
374629092	ZP_09701477.1	Methanoplanus limicola DSM 2279	Methanomicrobia	114	0.43	1e-21
325983784	YP_004296185.1	Nitrosomonas sp. AL212	Betaproteobacteria	92	0.52	3e-20
321468509	EFX79493.1	Daphnia pulex	Ecdysozoa	136	0.37	6e-20
321468597	EFX79581.1	Daphnia pulex	Ecdysozoa	107	0.43	3e-14
339483270	YP_004695056.1	Nitrosomonas sp. Is79A3	Betaproteobacteria	92	0.52	2e-19
307105884	EFN54131.1	Chlorella variabilis	Chlorophyta	196	0.4	4e-19
22550397	AAN02287.1	Rattus norvegicus	Chordata	64	1	4e-17
357403386	YP_004915311.1	Streptomyces cattleya NRRL 8057 = DSM 46488	Actinobacteridae	118	0.41	9e-16
303283610	XP_003061096.1	Micromonas pusilla CCMP1545	Chlorophyta	167	0.4	1e-15
352123326	ZP_08967644.1	Natronobacterium gregoryi SP2	Halobacteria	100	0.34	2e-15
83999884	CAI59997.1	Streptomyces tenjimariensis	Actinobacteridae	116	0.39	2e-15
307594267	YP_003900584.1	Vulcanisaeta distributa DSM 14429	Thermoprotei	152	0.34	3e-13
325092445	EGC45755.1	Ajellomyces capsulatus H88	Dikarya	144	0.28	3e-12
15898522	NP_343127.1	Sulfolobus solfataricus P2	Thermoprotei	129	0.37	7e-12
154304760	XP_001552784.1	Botryotinia fuckeliana B05.10	Dikarya	161	0.25	4e-11
310796343	EFQ31804.1	Glomerella graminicola M1.001	Dikarya	99	0.25	6e-11
240281058	EER44561.1	Ajellomyces capsulatus H143	Dikarya	122	0.31	1e-09
298243698	ZP_06967505.1	Ktedonobacter racemifer DSM 44963	Ktedonobacteria	72	0.37	4e-08
238593305	XP_002393157.1	Moniliophthora perniciosa FA553	Dikarya	100	0.35	1e-07
225562510	EEH10789.1	Ajellomyces capsulatus G186AR	Dikarya	63	0.47	1e-07
307105298	EFN53548.1	Chlorella variabilis	Chlorophyta	56	0.48	6e-06

## Sheet: venl_psi_blast_class
Gene Identifier (GI) from NCBI Protein	Accesion number	Source organism	Class	Alignment Length	%Positives	E- value
302525988	ZP_07278330.1	Streptomyces sp. AA4	Actinobacteridae	172	0.43	1e-56
284034364	YP_003384295.1	Kribbella flavida DSM 17836	Actinobacteridae	168	0.44	3e-56
330468499	YP_004406242.1	Verrucosispora maris AB-18-032	Actinobacteridae	171	0.42	5e-56
284030408	YP_003380339.1	Kribbella flavida DSM 17836	Actinobacteridae	167	0.44	3e-55
365862747	ZP_09402484.1	Streptomyces sp. W007	Actinobacteridae	171	0.42	1e-54
328886529	CCA59768.1	Streptomyces venezuelae ATCC 10712	Actinobacteridae	176	0.38	1e-54
21224977	NP_630756.1	Streptomyces coelicolor A3(2)	Actinobacteridae	175	0.39	1e-54
289767752	ZP_06527130.1	Streptomyces lividans TK24	Actinobacteridae	175	0.38	2e-54
302536066	ZP_07288408.1	Streptomyces sp. C	Actinobacteridae	168	0.43	2e-54
386693011	ZP_10091754.1	Micromonospora lupini str. Lupac 08	Actinobacteridae	171	0.4	2e-54
291441521	ZP_06580911.1	Streptomyces ghanaensis ATCC 14672	Actinobacteridae	175	0.4	2e-54
269127812	YP_003301182.1	Thermomonospora curvata DSM 43183	Actinobacteridae	170	0.41	2e-54
297191942	ZP_06909340.1	Streptomyces pristinaespiralis ATCC 25486	Actinobacteridae	165	0.41	3e-54
357399017	YP_004910942.1	Streptomyces cattleya NRRL 8057 = DSM 46488	Actinobacteridae	182	0.37	5e-54
294815784	ZP_06774427.1	Streptomyces clavuligerus ATCC 27064	Actinobacteridae	167	0.41	7e-54
302557171	ZP_07309513.1	Streptomyces griseoflavus Tu4000	Actinobacteridae	175	0.4	1e-53
291444801	ZP_06584191.1	Streptomyces roseosporus NRRL 15998	Actinobacteridae	171	0.44	1e-53
271967694	YP_003341890.1	Streptosporangium roseum DSM 43021	Actinobacteridae	172	0.43	2e-53
395772385	ZP_10452900.1	Streptomyces acidiscabies 84-104	Actinobacteridae	175	0.37	2e-53
386381101	ZP_10066893.1	Streptomyces tsukubaensis NRRL18488	Actinobacteridae	175	0.36	2e-53
290959179	YP_003490361.1	Streptomyces scabiei 87.22	Actinobacteridae	168	0.44	5e-53
326779246	ZP_08238511.1	Streptomyces griseus XylebKG-1	Actinobacteridae	171	0.4	1e-52
182438598	YP_001826317.1	Streptomyces griseus subsp. griseus NBRC 13350	Actinobacteridae	171	0.4	1e-52
239987821	ZP_04708485.1	Streptomyces roseosporus NRRL 11379	Actinobacteridae	171	0.44	1e-52
365860440	ZP_09400250.1	Streptomyces sp. W007	Actinobacteridae	178	0.37	1e-52
239990517	ZP_04711181.1	Streptomyces roseosporus NRRL 11379	Actinobacteridae	159	0.38	1e-52
238059472	ZP_04604181.1	Micromonospora sp. ATCC 39149	Actinobacteridae	150	0.47	2e-52
290954960	YP_003486142.1	Streptomyces scabiei 87.22	Actinobacteridae	170	0.44	3e-52
291447530	ZP_06586920.1	Streptomyces roseosporus NRRL 15998	Actinobacteridae	159	0.38	3e-52
326776816	ZP_08236081.1	Streptomyces griseus XylebKG-1	Actinobacteridae	178	0.37	3e-52
15022415	BAB62264.1	Streptomyces griseus	Actinobacteridae	178	0.37	3e-52
182436190	YP_001823909.1	Streptomyces griseus subsp. griseus NBRC 13350	Actinobacteridae	178	0.37	4e-52
345850800	ZP_08803790.1	Streptomyces zinciresistens K42	Actinobacteridae	170	0.42	9e-52
395776903	ZP_10457418.1	Streptomyces acidiscabies 84-104	Actinobacteridae	167	0.49	2e-51
224028149	CAX48971.1	Actinomadura namibiensis	Actinobacteridae	167	0.41	2e-51
291453295	ZP_06592685.1	Streptomyces albus J1074	Actinobacteridae	158	0.44	3e-51
344999801	YP_004802655.1	Streptomyces sp. SirexAA-E	Actinobacteridae	171	0.42	1e-50
333028540	ZP_08456604.1	Streptomyces sp. Tu6071	Actinobacteridae	163	0.38	1e-50
318060434	ZP_07979157.1	Streptomyces sp. SA3_actG	Actinobacteridae	163	0.38	1e-50
297563649	YP_003682623.1	Nocardiopsis dassonvillei subsp. dassonvillei DSM 43111	Actinobacteridae	167	0.44	3e-50
357393174	YP_004908015.1	Kitasatospora setae KM-6054	Actinobacteridae	170	0.37	4e-50
254380973	ZP_04996339.1	Streptomyces sp. Mg1	Actinobacteridae	170	0.42	6e-50
297204316	ZP_06921713.1	Streptomyces sviceus ATCC 29083	Actinobacteridae	177	0.35	6e-50
302556039	ZP_07308381.1	Streptomyces viridochromogenes DSM 40736	Actinobacteridae	181	0.34	9e-50
302517786	ZP_07270128.1	Streptomyces sp. SPB78	Actinobacteridae	163	0.38	1e-49
29834045	NP_828679.1	Streptomyces avermitilis MA-4680	Actinobacteridae	180	0.34	2e-49
383644360	ZP_09956766.1	Streptomyces chartreusis NRRL 12338	Actinobacteridae	185	0.34	2e-49
357413350	YP_004925086.1	Streptomyces flavogriseus ATCC 33331	Actinobacteridae	171	0.4	2e-49
299538171	ZP_07051456.1	Lysinibacillus fusiformis ZC1	Bacilli	171	0.44	6e-49
290955432	YP_003486614.1	Streptomyces scabiei 87.22	Actinobacteridae	182	0.35	6e-49
134100763	YP_001106424.1	Saccharopolyspora erythraea NRRL 2338	Actinobacteridae	155	0.43	8e-49
302531782	ZP_07284124.1	Streptomyces sp. AA4	Actinobacteridae	162	0.42	1e-48
291449749	ZP_06589139.1	Streptomyces albus J1074	Actinobacteridae	171	0.43	1e-48
256375460	YP_003099120.1	Actinosynnema mirum DSM 43827	Actinobacteridae	172	0.43	1e-48
359146451	ZP_09179967.1	Streptomyces sp. S4	Actinobacteridae	171	0.43	2e-48
256393380	YP_003114944.1	Catenulispora acidiphila DSM 44928	Actinobacteridae	172	0.41	3e-48
271968671	YP_003342867.1	Streptosporangium roseum DSM 43021	Actinobacteridae	159	0.44	4e-48
302526824	ZP_07279166.1	Streptomyces sp. AA4	Actinobacteridae	171	0.39	1e-47
348174749	ZP_08881643.1	Saccharopolyspora spinosa NRRL 18395	Actinobacteridae	156	0.44	1e-47
256378861	YP_003102521.1	Actinosynnema mirum DSM 43827	Actinobacteridae	171	0.4	1e-47
291298061	YP_003509339.1	Stackebrandtia nassauensis DSM 44728	Actinobacteridae	171	0.39	2e-47
359149999	ZP_09182906.1	Streptomyces sp. S4	Actinobacteridae	155	0.45	8e-47
295840221	ZP_06827154.1	Streptomyces sp. SPB74	Actinobacteridae	162	0.38	8e-47
395769869	ZP_10450384.1	Streptomyces acidiscabies 84-104	Actinobacteridae	161	0.44	1e-46
386858227	YP_006262926.1	Deinococcus gobiensis I-0	Deinococci	164	0.48	2e-46
254390188	ZP_05005408.1	Streptomyces clavuligerus ATCC 27064	Actinobacteridae	170	0.82	4e-46
226309112	YP_002769072.1	Rhodococcus erythropolis PR4	Actinobacteridae	176	0.37	3e-45
402562126	YP_006604850.1	Bacillus thuringiensis HD-771	Bacilli	169	0.45	3e-45
354616710	ZP_09034291.1	Saccharomonospora paurometabolica YIM 90007	Actinobacteridae	162	0.41	5e-45
354686882	EHE87006.1	Lactobacillus delbrueckii subsp. bulgaricus CNCM I-1632	Bacilli	168	0.44	6e-45
302525988	AEA03262.1	Streptomyces sp. AA4	Actinobacteridae	170	1	8e-45
229491859	ZP_04385680.1	Rhodococcus erythropolis SK121	Actinobacteridae	170	0.41	1e-44
104773280	YP_618260.1	Lactobacillus delbrueckii subsp. bulgaricus ATCC 11842	Bacilli	168	0.45	1e-44
378817486	ZP_09840415.1	Nocardia brasiliensis ATCC 700358	Actinobacteridae	167	0.38	1e-44
116513251	YP_812157.1	Lactobacillus delbrueckii subsp. bulgaricus ATCC BAA-365	Bacilli	168	0.44	3e-44
213691376	YP_002321962.1	Bifidobacterium longum subsp. infantis ATCC 15697 = JCM 1222	Actinobacteridae	152	0.47	6e-44
325685073	EGD27206.1	Lactobacillus delbrueckii subsp. lactis DSM 20072	Bacilli	171	0.38	2e-43
228969283	ZP_04130156.1	Bacillus thuringiensis serovar sotto str. T04001	Bacilli	152	0.48	2e-43
333917572	YP_004483521.1	Amycolicicoccus subflavus DQS3-9A1	Actinobacteridae	145	0.44	2e-43
401205079	EJR11890.1	Bacillus cereus VD014	Bacilli	167	0.39	2e-43
134100560	YP_001106221.1	Saccharopolyspora erythraea NRRL 2338	Actinobacteridae	168	0.61	5e-43
75758357	ZP_00738481.1	Bacillus thuringiensis serovar israelensis ATCC 35646	Bacilli	171	0.44	5e-43
260907411	ZP_05915733.1	Brevibacterium linens BL2	Actinobacteridae	176	0.4	7e-43
344208994	YP_004794135.1	Stenotrophomonas maltophilia JV3	Gammaproteobacteria	172	0.44	1e-42
383936118	ZP_09989548.1	Rheinheimera nanhaiensis E407-8	Gammaproteobacteria	167	0.4	1e-42
300812222	ZP_07092662.1	Lactobacillus delbrueckii subsp. bulgaricus PB2003/044-T3-4	Bacilli	170	0.37	2e-42
300782270	YP_003762561.1	Amycolatopsis mediterranei U32	Actinobacteridae	156	0.36	5e-42
295395190	ZP_06805398.1	Brevibacterium mcbrellneri ATCC 49030	Actinobacteridae	133	0.45	5e-42
269124645	YP_003298015.1	Thermomonospora curvata DSM 43183	Actinobacteridae	167	0.47	5e-42
302533051	ZP_07285393.1	Streptomyces sp. C	Actinobacteridae	166	0.36	5e-42
194365907	YP_002028517.1	Stenotrophomonas maltophilia R551-3	Gammaproteobacteria	149	0.44	6e-42
308172669	YP_003919374.1	Bacillus amyloliquefaciens DSM 7	Bacilli	172	0.45	6e-42
328880649	CCA53888.1	Streptomyces venezuelae ATCC 10712	Actinobacteridae	144	0.44	7e-42
384419554	YP_005628914.1	Xanthomonas oryzae pv. oryzicola BLS256	Gammaproteobacteria	160	0.38	1e-41
381399720	ZP_09924739.1	Microbacterium laevaniformans OR221	Actinobacteridae	172	0.33	3e-41
378813714	ZP_09836649.1	Nocardia brasiliensis ATCC 700358	Actinobacteridae	169	0.57	3e-41
401166831	EJQ74130.1	Bacillus cereus HuA4-10	Bacilli	175	0.41	4e-41
134101146	YP_001106807.1	Saccharopolyspora erythraea NRRL 2338	Actinobacteridae	169	0.49	8e-41
310824388	YP_003956746.1	Stigmatella aurantiaca DW4/3-1	Deltaproteobacteria	169	0.44	9e-41
115374396	ZP_01461679.1	Stigmatella aurantiaca DW4/3-1	Deltaproteobacteria	169	0.44	9e-41
310824063	YP_003956421.1	Stigmatella aurantiaca DW4/3-1	Deltaproteobacteria	147	0.44	4e-40
312873873	ZP_07733915.1	Lactobacillus iners LEAF 2052A-d	Bacilli	151	0.45	6e-40
309807211	ZP_07701184.1	Lactobacillus iners LactinV 03V1-b	Bacilli	151	0.45	6e-40
326772926	ZP_08232210.1	Actinomyces viscosus C505	Actinobacteridae	153	0.42	7e-40
302523649	ZP_07275991.1	Streptomyces sp. AA4	Actinobacteridae	159	0.34	1e-39
182684564	YP_001836311.1	Streptococcus pneumoniae CGSP14	Bacilli	154	0.46	3e-39
15901452	NP_346056.1	Streptococcus pneumoniae TIGR4	Bacilli	154	0.46	3e-39
387757847	YP_006064826.1	Streptococcus pneumoniae OXC141	Bacilli	154	0.46	4e-39
225859367	YP_002740877.1	Streptococcus pneumoniae 70585	Bacilli	154	0.46	4e-39
225857234	YP_002738745.1	Streptococcus pneumoniae P1031	Bacilli	154	0.46	7e-39
149013292	ZP_01834050.1	Streptococcus pneumoniae SP19-BS75	Bacilli	154	0.46	8e-39
256821128	YP_003142327.1	Anaerococcus prevotii DSM 20548	Clostridia	169	0.41	9e-39
302380775	ZP_07269239.1	Finegoldia magna ACS-171-V-Col3	Clostridia	167	0.42	1e-38
148271857	YP_001221418.1	Clavibacter michiganensis subsp. michiganensis NCPPB 382	Actinobacteridae	168	0.38	1e-38
296137992	YP_003645235.1	Tsukamurella paurometabola DSM 20162	Actinobacteridae	149	0.42	2e-38
29899142	AAP03109.1	Streptomyces griseochromogenes	Actinobacteridae	172	0.51	4e-38
386849481	YP_006267494.1	Actinoplanes sp. SE50/110	Actinobacteridae	161	0.54	4e-38
225352278	ZP_03743301.1	Bifidobacterium pseudocatenulatum DSM 20438 = JCM 1200	Actinobacteridae	166	0.39	5e-38
15903248	NP_358798.1	Streptococcus pneumoniae R6	Bacilli	170	0.4	2e-37
221232016	YP_002511168.1	Streptococcus pneumoniae ATCC 700669	Bacilli	170	0.4	2e-37
15901198	NP_345802.1	Streptococcus pneumoniae TIGR4	Bacilli	170	0.4	3e-37
379608167	EHZ72913.1	Streptococcus pneumoniae GA49194	Bacilli	170	0.4	3e-37
148993101	ZP_01822695.1	Streptococcus pneumoniae SP9-BS68	Bacilli	170	0.4	3e-37
148989460	ZP_01820819.1	Streptococcus pneumoniae SP6-BS73	Bacilli	170	0.4	3e-37
116515683	YP_816646.1	Streptococcus pneumoniae D39	Bacilli	170	0.4	3e-37
225859112	YP_002740622.1	Streptococcus pneumoniae 70585	Bacilli	170	0.4	3e-37
148997605	ZP_01825210.1	Streptococcus pneumoniae SP11-BS70	Bacilli	170	0.4	3e-37
379551666	EHZ16760.1	Streptococcus pneumoniae GA13224	Bacilli	147	0.46	4e-37
395608846	EJG68938.1	Streptococcus pneumoniae 2081074	Bacilli	170	0.4	5e-37
395594572	EJG54807.1	Streptococcus pneumoniae 2080076	Bacilli	170	0.4	7e-37
240047373	YP_002960761.1	Mycoplasma conjunctivae HRC/581	Mollicutes	139	0.49	1e-36
325690903	EGD32904.1	Streptococcus sanguinis SK115	Bacilli	146	0.45	1e-36
149007001	ZP_01830670.1	Streptococcus pneumoniae SP18-BS74	Bacilli	170	0.4	1e-36
222098094	YP_002532151.1	Bacillus cereus Q1	Bacilli	140	0.41	1e-36
375286625	YP_005107064.1	Bacillus cereus NC7401	Bacilli	140	0.41	1e-36
385824996	YP_005861338.1	Lactobacillus johnsonii DPC 6026	Bacilli	156	0.42	1e-36
401096385	EJQ04432.1	Bacillus cereus AND1407	Bacilli	140	0.41	1e-36
217962111	YP_002340681.1	Bacillus cereus AH187	Bacilli	140	0.41	2e-36
395900230	EJH11168.1	Streptococcus pneumoniae GA60080	Bacilli	170	0.4	2e-36
395603649	EJG63784.1	Streptococcus pneumoniae 2071247	Bacilli	170	0.4	2e-36
353809907	EHD90167.1	Streptococcus pneumoniae GA13494	Bacilli	170	0.4	2e-36
229141359	ZP_04269897.1	Bacillus cereus BDRD-ST26	Bacilli	140	0.41	2e-36
332200789	EGJ14861.1	Streptococcus pneumoniae GA41317	Bacilli	170	0.4	2e-36
353749160	EHD29810.1	Streptococcus pneumoniae GA47502	Bacilli	170	0.4	2e-36
395909026	EJH19903.1	Streptococcus pneumoniae GA60132	Bacilli	170	0.4	3e-36
291298127	YP_003509405.1	Stackebrandtia nassauensis DSM 44728	Actinobacteridae	169	0.43	3e-36
385816535	YP_005852926.1	Lactobacillus delbrueckii subsp. bulgaricus 2038	Bacilli	136	0.44	7e-36
104774737	YP_619717.1	Lactobacillus delbrueckii subsp. bulgaricus ATCC 11842	Bacilli	136	0.44	7e-36
309804922	ZP_07698983.1	Lactobacillus iners LactinV 09V1-c	Bacilli	130	0.47	8e-36
309809336	ZP_07703203.1	Lactobacillus iners SPIN 2503V10-D	Bacilli	130	0.47	9e-36
309804392	ZP_07698467.1	Lactobacillus iners LactinV 11V1-d	Bacilli	130	0.47	9e-36
314937233	ZP_07844578.1	Staphylococcus hominis subsp. hominis C80	Bacilli	163	0.39	9e-36
379626154	EHZ90774.1	Streptococcus pneumoniae EU-NP03	Bacilli	140	0.42	2e-35
111657301	ZP_01408064.1	Streptococcus pneumoniae TIGR4	Bacilli	140	0.42	2e-35
395867558	EJG78681.1	Streptococcus pneumoniae SPAR27	Bacilli	140	0.42	2e-35
307067997	YP_003876963.1	Streptococcus pneumoniae AP200	Bacilli	140	0.42	2e-35
399140237	YP_006546338.1	Melissococcus plutonius DAT561	Bacilli	140	0.4	4e-35
149002710	ZP_01827642.1	Streptococcus pneumoniae SP14-BS69	Bacilli	170	0.4	4e-35
322412335	EFY03243.1	Streptococcus dysgalactiae subsp. dysgalactiae ATCC 27957	Bacilli	147	0.4	4e-35
332074926	EGI85398.1	Streptococcus pneumoniae GA41301	Bacilli	140	0.42	4e-35
149006676	ZP_01830362.1	Streptococcus pneumoniae SP18-BS74	Bacilli	138	0.47	5e-35
322516925	ZP_08069821.1	Streptococcus vestibularis ATCC 49124	Bacilli	131	0.48	5e-35
353747982	EHD28638.1	Streptococcus pneumoniae 4027-06	Bacilli	140	0.42	6e-35
353872349	EHE52215.1	Streptococcus pneumoniae Netherlands15B-37	Bacilli	140	0.42	6e-35
345019933	ZP_08783546.1	Ornithinibacillus scapharcae TW25	Bacilli	133	0.47	1e-34
353764068	EHD44618.1	Streptococcus pneumoniae GA44452	Bacilli	140	0.42	1e-34
353753307	EHD33931.1	Streptococcus pneumoniae 6735-05	Bacilli	140	0.42	1e-34
379593665	EHZ58477.1	Streptococcus pneumoniae GA47210	Bacilli	140	0.42	1e-34
379564150	EHZ29147.1	Streptococcus pneumoniae GA17457	Bacilli	140	0.42	1e-34
383343152	EID21347.1	Streptococcus anginosus CCUG 39159	Bacilli	141	0.41	1e-34
395575066	EJG35637.1	Streptococcus pneumoniae 2090008	Bacilli	140	0.42	1e-34
149011577	ZP_01832773.1	Streptococcus pneumoniae SP19-BS75	Bacilli	140	0.42	1e-34
26553675	NP_757609.1	Mycoplasma penetrans HF-2	Mollicutes	134	0.43	2e-34
148985707	ZP_01818861.1	Streptococcus pneumoniae SP3-BS71	Bacilli	140	0.42	2e-34
225868120	YP_002744068.1	Streptococcus equi subsp. zooepidemicus	Bacilli	161	0.38	2e-34
325684789	EGD26941.1	Lactobacillus delbrueckii subsp. lactis DSM 20072	Bacilli	140	0.46	2e-34
357049382	ZP_09110602.1	Enterococcus saccharolyticus 30_1	Bacilli	141	0.46	2e-34
354690174	EHE90127.1	Lactobacillus delbrueckii subsp. bulgaricus CNCM I-1632	Bacilli	140	0.46	2e-34
313123029	YP_004033288.1	Lactobacillus delbrueckii subsp. bulgaricus ND02	Bacilli	140	0.46	2e-34
257868479	ZP_05648132.1	Enterococcus gallinarum EG2	Bacilli	141	0.46	2e-34
332201804	EGJ15874.1	Streptococcus pneumoniae GA47368	Bacilli	140	0.42	2e-34
353827374	EHE07526.1	Streptococcus pneumoniae GA17328	Bacilli	140	0.42	2e-34
116513453	YP_812359.1	Lactobacillus delbrueckii subsp. bulgaricus ATCC BAA-365	Bacilli	140	0.46	3e-34
104773466	YP_618446.1	Lactobacillus delbrueckii subsp. bulgaricus ATCC 11842	Bacilli	140	0.46	3e-34
379629398	EHZ93994.1	Streptococcus pneumoniae EU-NP05	Bacilli	140	0.42	5e-34
345525985	EGX29298.1	Streptococcus salivarius M18	Bacilli	131	0.49	6e-34
354691602	EHE91521.1	Lactobacillus delbrueckii subsp. bulgaricus CNCM I-1519	Bacilli	131	0.45	7e-34
377810347	YP_005005568.1	Pediococcus claussenii ATCC BAA-344	Bacilli	143	0.39	9e-34
357389337	YP_004904176.1	Kitasatospora setae KM-6054	Actinobacteridae	163	0.5	1e-33
307704146	ZP_07641071.1	Streptococcus mitis SK597	Bacilli	138	0.42	1e-33
336326415	YP_004606381.1	Corynebacterium resistens DSM 45100	Actinobacteridae	163	0.46	2e-33
332364865	EGJ42634.1	Streptococcus sanguinis SK1059	Bacilli	139	0.42	6e-33
379595196	EHZ60005.1	Streptococcus pneumoniae GA47210	Bacilli	167	0.44	7e-33
379567105	EHZ32092.1	Streptococcus pneumoniae GA18068	Bacilli	167	0.44	8e-33
15900931	NP_345535.1	Streptococcus pneumoniae TIGR4	Bacilli	167	0.44	9e-33
256396278	YP_003117842.1	Catenulispora acidiphila DSM 44928	Actinobacteridae	175	0.41	9e-33
353821602	EHE01778.1	Streptococcus pneumoniae GA17227	Bacilli	167	0.44	9e-33
336054618	YP_004562905.1	Lactobacillus kefiranofaciens ZW3	Bacilli	128	0.46	9e-33
353813843	EHD94070.1	Streptococcus pneumoniae GA13856	Bacilli	137	0.45	1e-32
168486073	ZP_02710581.1	Streptococcus pneumoniae CDC1087-00	Bacilli	137	0.45	1e-32
116628610	YP_821229.1	Streptococcus thermophilus LMD-9	Bacilli	150	0.44	1e-32
336055446	YP_004563732.1	Lactobacillus kefiranofaciens ZW3	Bacilli	145	0.44	1e-32
55823834	YP_142275.1	Streptococcus thermophilus CNRZ1066	Bacilli	150	0.44	1e-32
55820281	YP_138723.1	Streptococcus thermophilus LMG 18311	Bacilli	129	0.41	2e-32
47078474	AAT09884.1	Streptococcus thermophilus	Bacilli	129	0.41	2e-32
55821916	YP_140358.1	Streptococcus thermophilus LMG 18311	Bacilli	150	0.44	2e-32
354687039	EHE87151.1	Streptococcus thermophilus CNCM I-1630	Bacilli	150	0.44	2e-32
386345674	YP_006041838.1	Streptococcus thermophilus JIM 8232	Bacilli	150	0.44	2e-32
395577995	EJG38523.1	Streptococcus pneumoniae 2090008	Bacilli	137	0.45	3e-32
385334834	YP_005888783.1	Mycoplasma hyopneumoniae 168	Mollicutes	135	0.41	5e-32
302036292	YP_003796614.1	Candidatus Nitrospira defluvii	Nitrospirales	168	0.43	5e-32
116334440	YP_795967.1	Lactobacillus brevis ATCC 367	Bacilli	147	0.48	7e-32
260101866	ZP_05752103.1	Lactobacillus helveticus DSM 20075	Bacilli	121	0.51	8e-32
398400380	EJN53937.1	Lactobacillus gasseri CECT 5714	Bacilli	121	0.5	8e-32
256391692	YP_003113256.1	Catenulispora acidiphila DSM 44928	Actinobacteridae	166	0.43	1e-31
257784222	YP_003179439.1	Atopobium parvulum DSM 20469	Coriobacteridae	139	0.41	2e-31
256851296	ZP_05556685.1	Lactobacillus jensenii 27-2-CHN	Bacilli	165	0.41	2e-31
392429535	YP_006470549.1	Streptococcus intermedius JTH08	Bacilli	124	0.45	2e-31
338761966	EGP13235.1	Lactobacillus johnsonii pf01	Bacilli	138	0.41	8e-31
338846118	AEJ24330.1	Streptococcus equi subsp. zooepidemicus ATCC 35246	Bacilli	127	0.45	1e-30
294633265	ZP_06711824.1	Streptomyces sp. e14	Actinobacteridae	116	0.85	1e-30
385839579	YP_005877209.1	Lactococcus lactis subsp. cremoris A76	Bacilli	121	0.42	1e-30
328463895	EGF35417.1	Lactobacillus helveticus MTCC 5463	Bacilli	121	0.51	1e-30
357388021	YP_004902860.1	Kitasatospora setae KM-6054	Actinobacteridae	149	0.42	2e-30
10957179	NP_047334.1	Lactococcus lactis	Bacilli	119	0.43	3e-30
375091347	ZP_09737643.1	Helcococcus kunzii ATCC 51366	Clostridia	121	0.52	3e-30
309808481	ZP_07702380.1	Lactobacillus iners LactinV 01V1-a	Bacilli	136	0.43	4e-30
325912499	ZP_08174889.1	Lactobacillus iners UPII 60-B	Bacilli	136	0.43	4e-30
312874054	ZP_07734089.1	Lactobacillus iners LEAF 2052A-d	Bacilli	136	0.43	4e-30
315654043	ZP_07906959.1	Lactobacillus iners ATCC 55195	Bacilli	136	0.43	5e-30
259500876	ZP_05743778.1	Lactobacillus iners DSM 13335	Bacilli	136	0.43	5e-30
182433945	YP_001821664.1	Streptomyces griseus subsp. griseus NBRC 13350	Actinobacteridae	135	0.46	5e-30
116513183	YP_812090.1	Lactococcus lactis subsp. cremoris SK11	Bacilli	121	0.42	5e-30
322377292	ZP_08051784.1	Streptococcus sp. M334	Bacilli	135	0.42	7e-30
270157112	ZP_06185769.1	Legionella longbeachae D-4968	Gammaproteobacteria	139	0.45	8e-30
295426195	ZP_06818858.1	Lactobacillus amylolyticus DSM 11664	Bacilli	122	0.47	9e-30
383938898	ZP_09992095.1	Streptococcus pseudopneumoniae SK674	Bacilli	135	0.42	9e-30
326774482	ZP_08233747.1	Streptomyces griseus XylebKG-1	Actinobacteridae	135	0.46	2e-29
116513485	YP_812391.1	Lactobacillus delbrueckii subsp. bulgaricus ATCC BAA-365	Bacilli	165	0.37	2e-29
385825546	YP_005861888.1	Lactobacillus johnsonii DPC 6026	Bacilli	145	0.46	3e-29
238854525	ZP_04644863.1	Lactobacillus jensenii 269-3	Bacilli	140	0.42	4e-29
385815085	YP_005851476.1	Lactobacillus delbrueckii subsp. bulgaricus 2038	Bacilli	165	0.37	5e-29
397711611	AFO59873.1	Streptomyces sp. YIM 56141	Actinobacteridae	152	0.41	6e-29
319892206	YP_004149081.1	Staphylococcus pseudintermedius HKU10-03	Bacilli	114	0.47	7e-29
325684787	EGD26940.1	Lactobacillus delbrueckii subsp. lactis DSM 20072	Bacilli	165	0.36	4e-28
354689002	EHE89019.1	Lactobacillus delbrueckii subsp. bulgaricus CNCM I-1632	Bacilli	136	0.38	7e-28
294616394	ZP_06696186.1	Enterococcus faecium E1636	Bacilli	137	0.42	9e-28
379531411	EHY96645.1	Streptococcus pneumoniae GA02254	Bacilli	130	0.48	1e-27
353809730	EHD89990.1	Streptococcus pneumoniae GA13494	Bacilli	130	0.48	1e-27
237822297	ZP_04598142.1	Streptococcus pneumoniae CCRI 1974M2	Bacilli	130	0.48	1e-27
237650095	ZP_04524347.1	Streptococcus pneumoniae CCRI 1974	Bacilli	130	0.48	1e-27
149004577	ZP_01829265.1	Streptococcus pneumoniae SP14-BS69	Bacilli	129	0.48	3e-27
354692892	EHE92694.1	Streptococcus thermophilus CNCM I-1630	Bacilli	112	0.41	4e-27
302538546	ZP_07290888.1	Streptomyces sp. C	Actinobacteridae	106	0.36	2e-26
238855475	ZP_04645785.1	Lactobacillus jensenii 269-3	Bacilli	125	0.4	7e-26
298503352	YP_003725292.1	Streptococcus pneumoniae TCH8431/19A	Bacilli	95	0.54	6e-24
395575842	EJG36403.1	Streptococcus pneumoniae 2090008	Bacilli	141	0.43	1e-23
293381020	ZP_06627046.1	Lactobacillus crispatus 214-1	Bacilli	148	0.43	2e-22
354605867	ZP_09023840.1	Propionibacterium sp. 5_U_42AFAA	Actinobacteridae	116	0.36	3e-21
327334496	EGE76207.1	Propionibacterium acnes HL097PA1	Actinobacteridae	116	0.36	2e-20
251781638	YP_002995939.1	Streptococcus dysgalactiae subsp. equisimilis GGS_124	Bacilli	138	0.4	4e-20
315039224	YP_004032792.1	Lactobacillus amylovorus GRL 1112	Bacilli	96	0.42	6e-20
353838507	EHE18585.1	Streptococcus pneumoniae GA41277	Bacilli	95	0.43	8e-20
365966183	YP_004947748.1	Propionibacterium acnes TypeIA2 P.acn17	Actinobacteridae	114	0.35	3e-19
379978559	EIA11883.1	Propionibacterium acnes PRP-38	Actinobacteridae	114	0.35	2e-18
395241132	ZP_10418151.1	Lactobacillus pasteurii CRBIP 24.76	Bacilli	79	0.45	5e-17
148986246	ZP_01819167.1	Streptococcus pneumoniae SP3-BS71	Bacilli	73	0.56	1e-16
307127822	YP_003879853.1	Streptococcus pneumoniae 670-6B	Bacilli	73	0.56	2e-16
354688370	EHE88409.1	Lactobacillus delbrueckii subsp. bulgaricus CNCM I-1632	Bacilli	98	0.36	2e-16
379631477	EHZ96054.1	Streptococcus pneumoniae NP141	Bacilli	73	0.56	1e-15
146306075	YP_001186540.1	Pseudomonas mendocina ymp	Gammaproteobacteria	142	0.45	1e-15
353821775	EHE01951.1	Streptococcus pneumoniae GA17227	Bacilli	81	0.43	2e-15
353749372	EHD30018.1	Streptococcus pneumoniae GA11184	Bacilli	81	0.43	4e-15
379599982	EHZ64764.1	Streptococcus pneumoniae GA47522	Bacilli	81	0.43	5e-15
353756077	EHD36680.1	Streptococcus pneumoniae GA47033	Bacilli	81	0.43	6e-15
395889176	EJH00187.1	Streptococcus pneumoniae GA54354	Bacilli	81	0.43	8e-15
395887862	EJG98876.1	Streptococcus pneumoniae GA54354	Bacilli	66	0.57	9e-15
353853581	EHE33562.1	Streptococcus pneumoniae GA47373	Bacilli	66	0.57	1e-14
371992603	ZP_09491733.1	Mucilaginibacter paludis DSM 18603	Sphingobacteriia	100	0.44	2e-14
373958452	ZP_09618412.1	Mucilaginibacter paludis DSM 18603	Sphingobacteriia	100	0.44	2e-14
325684975	EGD27116.1	Lactobacillus delbrueckii subsp. lactis DSM 20072	Bacilli	63	0.46	6e-13
371988084	ZP_09487214.1	Mucilaginibacter paludis DSM 18603	Sphingobacteriia	88	0.42	2e-12
256421574	YP_003122227.1	Chitinophaga pinensis DSM 2588	Sphingobacteriia	117	0.42	5e-12
333772375	EGL49229.1	Streptococcus dysgalactiae subsp. equisimilis SK1249	Bacilli	86	0.48	6e-12
353783315	EHD63744.1	Streptococcus pneumoniae GA41538	Bacilli	76	0.36	8e-12
309805799	ZP_07699836.1	Lactobacillus iners LactinV 09V1-c	Bacilli	72	0.4	1e-11
300812499	ZP_07092924.1	Lactobacillus delbrueckii subsp. bulgaricus PB2003/044-T3-4	Bacilli	63	0.46	2e-11
148986247	ZP_01819168.1	Streptococcus pneumoniae SP3-BS71	Bacilli	76	0.36	2e-11
240142580	YP_002967093.1	Methylobacterium extorquens AM1	Alphaproteobacteria	124	0.32	1e-10
339758447	EGQ43704.1	Candidatus Nanosalina sp. J07AB43	Nanohaloarchaea	138	0.34	1e-10
395886446	EJG97462.1	Streptococcus pneumoniae GA58771	Bacilli	52	0.51	4e-10
371988713	ZP_09487843.1	Mucilaginibacter paludis DSM 18603	Sphingobacteriia	99	0.41	6e-10
378835695	YP_005204971.1	Mycoplasma hyorhinis GDL-1	Mollicutes	60	0.45	2e-09
373567700	EHP93662.1	Methylobacterium extorquens DSM 13060	Alphaproteobacteria	118	0.32	2e-09
386317021	YP_006013185.1	Streptococcus dysgalactiae subsp. equisimilis ATCC 12394	Bacilli	63	0.49	6e-09
395893068	EJH04057.1	Streptococcus pneumoniae GA56348	Bacilli	56	0.5	1e-08
395241863	ZP_10418863.1	Lactobacillus pasteurii CRBIP 24.76	Bacilli	47	0.42	4e-08
353822047	EHE02223.1	Streptococcus pneumoniae GA17227	Bacilli	39	0.53	4e-07
339758469	EGQ43725.1	Candidatus Nanosalina sp. J07AB43	Nanohaloarchaea	56	0.3	7e-07
225861443	YP_002742952.1	Streptococcus pneumoniae Taiwan19F-14	Bacilli	56	0.35	8e-07
332200168	EGJ14241.1	Streptococcus pneumoniae GA47368	Bacilli	56	0.35	4e-06
