# Supplementary material for: Genome-Wide Search for Eliminylating Domains Reveals Novel Function for BLES03-Like Proteins
Source: Genome Biol Evol. 2014 Jul 24;6(8):2017–33. doi: 10.1093/gbe/evu161 (PMC4159009; doi:10.1093/gbe/evu161)
Supplement: Supplementary Data [file supp_evu161_suppl_data.zip › Additional File 3 BLES03.phb]

(
(
(
(
(
(
(
(
(
(
(
(
(
(
(
(
(
(
(
(
(
(
(
(
(
(
(
(
(
(
(
(
159127741:0.00282,
71000032:0.00254)
:0.02852[1000],
119492236:0.03641)
:0.11142[1000],
121705278:0.14061)
:0.05981[1000],
115384814:0.20939)
:0.03345[975],
(
(
238484595:0.00243,
83766167:0.00406)
:0.01896[994],
(
317140632:0.00630,
391873303:0.00597)
:0.01387[992])
:0.21705[1000])
:0.02967[911],
(
259486037:0.00038,
67525117:-0.00038)
:0.28625[1000])
:0.02336[848],
(
(
(
317036531:0.02491,
350633423:0.02540)
:0.03882[993],
134083062:0.07042)
:0.07111[1000],
358368208:0.14135)
:0.15967[1000])
:0.02718[847],
(
(
239611479:0.00421,
261205134:0.00769)
:0.31189[1000],
258564168:0.29470)
:0.01124[346])
:0.00967[280],
(
378728905:0.33178,
(
(
(
169613036:0.22186,
396473738:0.23034)
:0.01536[718],
(
189210968:0.09334,
330915325:0.08764)
:0.13973[1000])
:0.06018[1000],
367048513:0.26701)
:0.03760[776])
:0.01255[396])
:0.00546[171],
(
(
(
(
(
(
(
367032314:0.20009,
367047417:0.18347)
:0.02607[896],
116179636:0.21911)
:0.02103[893],
340931847:0.24841)
:0.02516[946],
(
189091806:0.03606,
27803013:0.04783)
:0.23256[1000])
:0.03275[988],
(
(
(
(
302404323:0.02272,
346975669:0.02662)
:0.18524[1000],
(
(
(
(
342884300:0.09448,
46123999:0.08919)
:0.03903[999],
302915375:0.12250)
:0.03423[999],
(
(
358385662:0.06593,
358394298:0.06696)
:0.03341[996],
340518631:0.09117)
:0.07353[1000])
:0.03185[995],
380471906:0.20799)
:0.02024[673])
:0.01134[490],
(
346326987:0.10358,
400601660:0.09867)
:0.12957[1000])
:0.00491[474],
(
322697558:0.03293,
322708002:0.03270)
:0.21336[1000])
:0.05884[962])
:0.00839[520],
320588428:0.31893)
:0.01152[628],
(
154304760:0.17865,
156042668:0.13853)
:0.20817[1000])
:0.02912[799])
:0.01535[303],
(
398396766:0.35085,
(
(
(
336463833:0.02272,
350295905:0.01903)
:0.01282[963],
85111498:0.02246)
:0.07425[1000],
336275879:0.11115)
:0.28744[1000])
:0.02044[437])
:0.02987[302],
(
(
(
(
(
336467409:0.00899,
350287948:0.01511)
:0.01196[892],
85093522:0.01742)
:0.15949[1000],
336272874:0.17931)
:0.20829[1000],
(
357403386:0.08240,
83999884:0.07597)
:0.29583[1000])
:0.00830[133],
(
(
(
321468509:0.04808,
321468599:0.05192)
:0.26140[1000],
(
(
321468596:0.16899,
321468598:0.16882)
:0.11415[1000],
321468597:0.28383)
:0.04197[996])
:0.07873[1000],
298243698:0.34726)
:0.03278[830])
:0.00197[67])
:0.01206[52],
296415797:0.39210)
:0.01027[39],
(
(
(
(
310796343:0.00959,
352123326:-0.00959)
:0.29631[1000],
(
(
(
(
289581476:0.09361,
322367851:0.11195)
:0.01256[661],
389848361:0.10997)
:0.04020[979],
383620027:0.15687)
:0.02662[859],
257387035:0.18171)
:0.11018[1000])
:0.06010[826],
222479061:0.32549)
:0.06464[911],
(
(
(
(
(
(
(
(
(
(
(
(
(
(
336372352:0.17019,
392591373:0.17996)
:0.03535[935],
(
392561315:0.16038,
395325085:0.15598)
:0.05076[999])
:0.01414[517],
299751371:0.22567)
:0.00424[267],
170098410:0.23020)
:0.01019[396],
302681883:0.23879)
:0.00269[395],
390597340:0.25750)
:0.01867[780],
389743849:0.27422)
:0.04225[999],
353240914:0.33263)
:0.01624[685],
402224929:0.32033)
:0.03296[940],
358055649:0.37154)
:0.01665[503],
392575041:0.38701)
:0.00228[336],
345568112:0.41431)
:0.01413[487],
238593305:0.38545)
:0.03002[641],
(
(
402224928:0.46348,
401888430:0.47063)
:0.00445[254],
307105298:0.45033)
:0.01778[429])
:0.01319[320])
:0.00311[48])
:0.00729[6],
(
(
(
(
(
(
(
(
(
(
126180190:0.09209,
397780625:0.08383)
:0.09577[1000],
(
(
154149784:0.16808,
395646862:0.15599)
:0.01735[577],
219851257:0.18173)
:0.01013[644])
:0.01471[548],
(
307352281:0.18297,
374629092:0.18570)
:0.02694[799])
:0.00944[550],
355571464:0.20497)
:0.01655[740],
88604104:0.24097)
:0.01955[817],
124485473:0.25950)
:0.11133[1000],
(
325983784:0.03219,
339483270:0.05333)
:0.28343[1000])
:0.03256[498],
323530237:0.35118)
:0.00461[69],
(
(
15898522:0.31770,
307594267:0.31319)
:0.12340[1000],
270010483:0.38511)
:0.01793[344])
:0.01013[14],
(
255083496:0.15066,
303283610:0.14934)
:0.27525[1000])
:0.00535[4])
:0.02010[172],
307105884:0.41500)
:0.02062[180],
(
(
397630413:0.10365,
397631183:0.11140)
:0.29798[1000],
(
(
170103957:0.31994,
238599266:0.24673)
:0.02849[883],
170100142:0.38866)
:0.02789[388])
:0.00789[223])
:0.08018[649],
(
(
291239845:0.14927,
291240999:0.08937)
:0.14781[1000],
260829295:0.27612)
:0.01150[759])
:0.05241[581],
(
(
(
110645631:0.00358,
301619985:-0.00358)
:0.06642[1000],
226372286:0.06636)
:0.13684[1000],
(
(
213514124:0.12134,
348541501:0.11752)
:0.05418[998],
(
(
32766517:0.00499,
340007422:0.00304)
:0.00777[929],
55250135:0.01632)
:0.14315[1000])
:0.03494[952])
:0.02936[974])
:0.05516[564],
(
(
(
240281058:0.02249,
325092445:0.04041)
:0.10597[1000],
225562510:0.11265)
:0.01019[575],
22550397:-0.13523)
:0.28379[1000])
:0.07949[1000],
(
149573643:0.06332,
395544844:0.12393)
:0.03722[780])
:0.06109[1000],
291385437:0.03137)
:0.00650[427],
344295532:0.02963)
:0.00566[448],
395852411:0.01349)
:0.00030[57],
(
(
(
(
(
(
(
148701182:0.00696,
37699727:-0.00298)
:0.00368[430],
(
81879297:-0.00654,
208431789:0.00654)
:0.00308[208])
:0.00624[507],
(
208431797:0.00556,
81888053:-0.00556)
:0.00155[254])
:0.00198[679],
354494732:0.00040)
:0.00299[505],
348565015:0.01582)
:0.00309[545],
351710849:0.00743)
:0.00388[606],
(
(
(
208431806:0.00384,
221271963:-0.00384)
:0.01069[914],
311247266:0.00786)
:0.00750[911],
(
194218472:0.00450,
(
(
281350615:-0.01217,
301762518:0.01217)
:0.01906[998],
(
355731743:0.00148,
359321918:0.00951)
:0.00701[925])
:0.01060[831])
:0.00321[372])
:0.00404[355])
:0.00472[358])
:0.00639[587],
296218808:0.01211)
:0.00064[284],
297688124:-0.00110)
:0.00057[128],
(
(
(
297267387:0.00057,
380796659:-0.00057)
:0.00232[940],
355751951:-0.00232)
:0.00130[846],
355566298:-0.00130)
:0.00471[697])
:0.00111[292],
(
114638628:-0.00035,
332250240:0.00720)
:0.00115[638])
:0.00276[421],
(
(
208431769:0.00000,
208431771:0.00000)
:0.00042[601],
325511329:-0.00042)
:0.00350[436])
:0.00033[306],
12002058:0.00000)
:0.00000[71],
(
13325192:-0.00178,
71042486:0.01408)
:0.00178[468],
(
119594876:0.00000,
119594877:0.00000)
:0.00000[367]);
